# Supplementary material for: Oncolytic adenovirus programmed by synthetic gene circuit for cancer immunotherapy
Source: Nat Commun. 2019 Oct 22;10:4801. doi: 10.1038/s41467-019-12794-2 (PMC6805884; doi:10.1038/s41467-019-12794-2)
Supplement: Supplementary file 3 — Source Data [file 41467_2019_12794_MOESM3_ESM.xlsx]

## Sheet: Figure 2
Figure 2a
		AFP			CAG
		Repeat 1	Repeat 2	Repeat 3	Repeat 1	Repeat 2	Repeat 3
	Chang	-8.9e-05	0.000202	-9.12e-05	0.0331	0.0237	0.0246
	Hela	-0.00408	0.00841	-0.00409	0.0497	0.0498	0.0458
	HepG2	0.0227	0.0203	0.0232	0.0434	0.0473	0.04
	Huh7	0.0202	0.0163	0.0199	0.0242	0.0275	0.0306
	PLC	0.0128	0.0112	0.0127	0.0306	0.0337	0.0242
Figure 2b
		NC			miR 142			miR 199a			miR 21			miR 122
		Repeat 1	Repeat2	Rpeat 3	Repeat 1	Repeat2	Rpeat 3	Repeat 1	Repeat2	Rpeat 3	Repeat 1	Repeat2	Rpeat 3	Repeat 1	Repeat2	Rpeat 3
	Chang	1.1	1.01	0.888	1.64	1.35	1.78	0.0337	0.0358	0.0505	0.422	0.165	0.181	0.125	0.113	0.0969
	IMR90	1.05	0.964	0.985	0.695	0.763	0.86	0.081	0.0683	0.0421	0.909	1.11	1.05	0.961	1.07	0.926
	HepG2	1.02	0.993	0.99	1.39	1.72	1.89	1.03	0.95	0.879	0.027	0.0174	0.0302	0.507	0.418	0.565
	Huh7	0.937	1.07	0.988	0.446	0.432	0.422	1.04	1.07	1.06	0.0569	0.054	0.0704	0.0404	0.0314	0.0369
	PLC	1.16	0.847	0.995	0.931	0.941	0.921	1.09	1.24	1.29	0.0218	0.0102	0.0123	0.332	0.346	0.29
Figure 2c
			EBFP			EYFP
			Repeat 1	Repeat 2	Repeat 3	Repeat 1	Repeat 2	Repeat 3
	Switch-1	No	0.0967	0.0895	0.0694	-0.00259	-0.00301	-0.00314
		FF4	-0.00297	-0.000455	-0.00504	-0.00205	-0.00206	-0.00252
		FF5	0.244	0.124	0.205	-0.00236	-0.00265	-0.00253
	Switch-2	No	0.00487	0.00432	0.0039	0.0143	0.0225	0.0178
		FF4	-0.00749	-0.00938	-0.00685	0.194	0.225	0.133
		FF5	0.0761	0.0859	0.0742	-0.000682	-0.0013	-0.00153

## Sheet: Figure 3
Figure 3a	LK plasmid dosage (ng)	Circuit 1			Circuit 2			Circuit 3
		Repeat 1	Repeat 2	Repeat 3	Repeat 1	Repeat 2	Repeat 3	Repeat 1	Repeat 2	Repeat 3
	0	0.000234	0.000236	0.00028	0	0	0	0	0	0
	0.5	0.0268	0.0274	0.0306	0.00712	0.00725	0.00813	0.00108	0.00128	0.00125
	1	0.065	0.0611	0.072	0.0301	0.0305	0.0345	0.00854	0.00724	0.00801
	5	0.187	0.222	0.215	0.14	0.114	0.125	0.0393	0.0466	0.0438
	10	0.341	0.407	0.368	0.155	0.154	0.177	0.0754	0.0676	0.0665
	20	0.684	0.706	0.766	0.275	0.254	0.227	0.113	0.097	0.0957
	50	2.59	2.28	2.76	0.412	0.421	0.473	0.173	0.15	0.145
Figure 3c left	Mouse weight
	Time post infection (days)	PBS										Circuit-1										Circuit-2										Circuit-3
	0	18.4	19.2	19.6	19.6	17.6	18.3	19.9	20.5	19.6	18.5	18.2	19	17.9	17.6	18.8	19.2	17.5	16.9	18.9	19.6	18	17.1	19.5	18.2	16.7	19.2	19.7	19	19.4	18.6	18.6	17.7	16.6	17.3	17.5	19	18.4	19.2	19.3	18.3
	3	18.8	19.5	19.5	19.4	17.4	17.9	19.3	20.4	19.7	18.4	19	19.3	18	17.4	19.3	19.1	17.4	16.8	19.2	19.5	18.7	18.7	19.6	18.3	17.2	18.8	19.8	19	19.2	18.3	19	18.1	16.9	18.1	17.9	19.7	19.7	19.5	19.5	19.2
	6	18.7	19.1	19.2	19.3	17.3	18	19.7	20.2	19.7	18.6	19.7	19.1	17.7	19.1	18.7	19.7	18	17.3	19.2	19.5	18.4	17.1	19.5	18.7	16.9	19.2	20	19	19.1	18.4	19.6	18.3	17	18.3	18.1	19.6	18.3	19.4	19.6	19.3
	9	19.3	19.5	19.4	19.4	17.4	18.4	19.8	20.8	19.9	19	19.2	19.3	19.1	18	18.9	19.2	17.8	17.4	19	20.2	19	17.4	20.1	18.9	17.8	19.3	20.4	19.2	20	18.6	20.2	18.3	17.7	19.2	18.2	19.3	18.8	19.9	19.6	19.3
	12	18.6	19.5	19.3	20.2	17.7	18.5	19.5	20.4	20.1	19.5	19.5	19.1	19	18.2	18.8	19.9	19.2	17.9	19.9	20.3	19	17.8	21.2	19.4	17.2	19.9	21	20.3	20.2	19.4	20.7	19.1	18.2	19.6	19	20	19.3	20.5	20.2	20.1
	15	19.3	20.2	19.4	19.9	19	19.2	20	20.7	21	20	20.1	19	19.6	18.5	19	20.3	18.9	18.2	19.7	20.6	19.9	18.2	21	19.5	18.3	19.8	20.8	20	20.3	19.4	21.1	19.6	18.3	19.8	19	20.4	19.7	20.6	21.1	20
	18	19.2	20.6	19	19.7	20.1	18.8	20.1	21	20.5	20	20.1	19.8	19.4	18.5	18.1	20.9	19.4	18.3	19.6	20.7	19.2	18.3	21	19.3	18.8	20.2	21.3	20	20.4	19.8	22	19.6	18.9	19.5	19.2	20.2	20.2	20.7	21.8	21
	21	19.1	20.3	18.3	18.9	18.1	18	19	20.2	20.3	19.3	19.2	19.4	19.6	17.7	17.9	20.1	18.8	17.4	18.7	20.4	19.1	17	20.9	18.7	18.2	19.9	20.6	19.5	19.8	19.1	20.5	18.6	17.5	18.4	18.2	20.1	19.4	20.7	21	20.2
	24	17.8	19.9	17.6	17.9	17.6	17.8	19	20.6	20.5	19.4	19.4	19.7	19.2	17.7	17.2	19.5	17.9	17.5	18.5	19.9	19.1	16.8	19.9	18.3	17.8	19.9	20.2	19.2	19.4	18.8	20.4	18.1	17.5	17.6	17.8	19.7	18.6	20.4	20.6	19.6
	27	17.8	20.3	17.1	18.1	17.9	18.3	19.3	21.2	21	19.1	20.2	18.7	18.7	19.5	16.5	20.3	19	18.2	18	20.2	19.6	17.5	20.7	18.7	18.4	20.7	20.7	19.5	20.2	19.2	21.3	18.7	18.1	18.9	18.7	19.9	19.3	20.6	20.7	19.8
	30	16.8	19.7	15.4	17.1	17.6	18	18.7	20.1	20.5	19.5	19.8	18.5	19.3	17.6	15.7	20.1	18.4	18.1	17.3	20	19.5	17.6	20.9	18.3	18.5	18.9	19.8	19.2	19.8	18.7	20.5	18.2	17.6	18.3	18.4	19.5	19.6	20.5	20.6	19.5
	33	16.6	20	15.3	16.6	18.5	17.8	18.3	21.1	20.8	20	19.9	18.7	20	17.8	15.9	20.2	19	18.2	17	20.4	20.1	17.7	20.9	18.7	18.9	19.1	20.4	19.6	20.4	19.1	20.7	18.7	18.2	18.8	18.9	20.4	19.5	21.1	21	20
	36	15.7	19.8	14.1	15.8	17.2	17.5	17.9	20.4	20.6	18.6	19.2	18.1	19.7	16.9	15.4	19.9	18.4	17.5	16.5	22.2	20.2	17.8	20.4	18.1	18.5	18.1	19.9	18.6	19.9	18.6	20.4	18.4	18.2	17.7	18.4	19.9	19.3	20.9	20	19.2
	39	15.7	16	13.9	19.8	17.4	16.5	18	20.2	20.6	19	20.2	18	19.6	16.1	15.1	20.6	18.3	17.5	16.4	20.8	20.1	17.5	21.2	17.8	18.7	18.2	20.1	19.3	20	18.2	20.2	19	18.5	17.9	18.7	20.4	19.8	20.9	20.2	19.8
	42	14.9	19.7	13.1	14.5	16.3	15.7	17	19.8	21	17.6	19.8	18	19.5	15.7	14.6	20.3	17.8	17.3	15.8	21	19.4	17.4	20.8	17.6	18.6	18	19.9	19	19.9	17.8	20	18.8	18.4	17.1	18.3	20.1	19.5	20.9	19.8	19.5
	45	14.1	18.1	12.8	14.3	14.9	15.4	16.4	18.2	19.3	16.2	19.3	17.3	19	14.1	14.4	20.5	17.8	16.8	15.4	20.3	19	17.2	20.3	17.9	17.4	17.5	20.5	18.7	18.7	17.4	19.3	18.5	18.5	16.1	18.1	19.9	19	20.2	19.7	19.4
	48	14	18.2	12.8	14.1	14.6	14.5	15.4	17.1	18.8	16	18.9	17.1	18.9	14.6	14.7	20.4	17.5	17.5	14.6	20.4	18.8	16.8	19.8	18.2	16.9	17.5	19.8	18.3	18.5	16.4	19.2	19.1	17.7	16.4	18.1	19.6	19.2	19.2	19.3	18.5
Figure 3c right	Tumor volume
	Time post infection (days)	PBS										Circuit-1										Circuit-2										Circuit-3
	0	156.78	149.5	113.44	85.18	34.1	177.45	63.63	174.6	86.9	49.37	58.5	55.47	45.39	70.83	105.88	64.8	31.74	51.64	126.85	179.56	106.64	99.24	100.92	89.86	97.39	64.51	106.17	112.09	65.03	57.99	79.49	86.44	105.97	62.78	102.34	89.23	51.84	82.47	46.75	58.24
	3	147.99	188.42	151.55	106.74	56.14	154.33	189.58	208.74	120.05	49.43	71.68	62.78	32.86	60.75	178.02	86.15	33.52	54.68	106.62	97.24	65.81	44.8	66.82	110.81	73.87	60.31	65.81	118.59	62.21	51.16	68.77	111.01	152.7	44.87	115.34	81.63	70.69	65.82	47.07	52.27
	6	149.7	152.81	111.93	250.46	26.68	180.59	173.4	149.45	74.53	34.91	77.32	48.8	17.66	48.8	144.58	90.6	73.23	52.27	89.73	88.75	105.06	55.02	68.75	89.23	56.32	73.75	111.33	81.25	144	75.63	53.62	81.65	125.39	55.47	111.39	91.04	94.77	79.23	50.85	40.68
	9	255.88	121.84	188.89	284.59	32.37	156.28	174.08	209.09	38.66	26.01	32.19	47.91	19.8	63.89	82.28	68	37.58	48.07	86.53	107.94	87.13	45.6	72.03	78.29	55.69	68.77	71.94	88.43	19.62	70.69	49.92	53.79	113.75	70.89	57.15	80.64	77.18	52.04	46.21	39.5
	12	161.86	0	286.72	235.47	22.29	148.02	235.82	95.62	0	11.9	56.7	41.18	34.34	27.86	119.42	72.11	36	32.7	137.68	49.92	28.35	27.86	31.1	67.68	66.56	49.73	123.87	60.75	0	13.33	24.06	109.35	156.82	61.85	43.12	33.21	41.83	28.67	24.06	38.33
	15	195.27	42.03	141.4	359.53	92.34	210.98	204.4	151.42	0	0	41.88	41.6	23.54	63.48	266.18	105.97	30.01	19.8	137.68	74.06	41.75	28.75	30.12	76.47	0	33.93	209.2	29.43	0	13.85	31.85	106.62	123.58	63.63	42.6	25.73	46.75	70.23	62.42	64.06
	18	171.06	39.55	331.58	401.63	20.7	106.74	208.8	85	0	0	0	11.76	16.65	50.78	303.26	64.39	25.43	13.5	47.43	33.7	28.88	34.22	21.24	84.04	0	10.94	85.67	33.05	0	16.07	14.9	41.45	72.03	76.03	24.5	26.59	13.52	0	0	0
	21	370.44	19.27	704.7	503.65	54.21	238.46	226.8	277.11	0	0	0	6	15.55	62.92	316.22	66.82	2.59	10.94	63.79	109.65	7.5	8.35	16.22	22.5	0	19.76	146.85	50.43	0	118.18	4.87	12.94	131.2	82.83	22.02	15.3	18.45	0	0	0
	24	345.6	146.2	700.19	589.47	182.95	213.36	329.18	310.28	0	0	0	5.8	15.75	58.75	416.75	52.9	0	6	84.7	41.83	2.25	4	7.74	20.25	0	6	0	45.86	0	18	16.04	57.13	16.65	70.27	0	5.6	17.1	0	0	0
	27	398.66	111.33	816.61	784.26	137.64	258.46	460.59	160	0	0	0	10.94	34.68	34.68	640.61	51.77	0	6.39	126.51	97.5	5.6	5.96	13.85	79.52	0	13.85	0	28.9	0	84.53	15.67	117.98	19.46	67.71	0	15.75	10.94	0	0	0
	30	600.25	164.08	1083.21	772.53	205.65	490.05	581.61	336.52	0	0	0	3.46	19.21	42.4	594.17	54.63	0	5.8	155.65	121	103.49	6.78	14.22	106.64	0	7.94	0	36.29	0	23.55	1.63	76.95	23.96	99.83	0	0	7.78	0	0	0
	33	565.5	211.27	981.2	899.22	182.59	387.1	628.58	296.45	0	0	0	11.37	40.43	52.7	652.05	96.23	0	10.32	133.21	120.74	88.94	10	8.73	67.49	0	8.64	0	33.08	0	85.18	2.25	137.64	31.77	69.58	0	0	6.78	0	0	0
	36	377.21	64.72	893.02	670.59	112.27	379.91	886.99	131.58	0	0	0	0.38	0	33.93	650.06	39.55	0	0.8	145.41	32.95	26.57	20.99	2.48	62.87	0	0.37	0	10.58	0	12.39	7.94	88.87	6.78	44.8	0	0	0.51	0	0	0
	39	444.34	123.46	1432.94	689.06	161.45	433.66	1065.77	206.68	0	0	0	1.27	0	18	731.03	49.73	0	3.2	245.13	30.72	6.53	0	9.2	60.86	0	3.89	0	41.15	0	23.41	0	0	34.22	133.96	0	0	5.29	0	0	0
	42	639.81	219.96	1041.13	939.87	295.76	546.01	1372.51	288.99	0	0	0	0	0	55.23	1008.94	55.47	0	7.74	271.47	115.74	64.83	0	30.49	132.48	0	4.69	0	49.43	0	58.73	0	0	41.45	158.99	0	0	5.05	0	0	0
	45	661.57	236.6	1136.44	981.2	233.43	629.44	1293.1	328.74	0	0	0	0	0	35.74	776.15	79.49	0	3.9	353.01	90.04	79.49	0	24.28	93.88	0	4.69	0	39.53	0	68.77	0	0	27.56	158.99	0	0	3.18	0	0	0
	48	790.09	297.46	1136.44	1056.3	247.38	600.86	1701.61	277.72	0	0	0	0	0	0	840.35	0	0	0	382.93	100.6	68.77	0	28.31	81.73	0	4.4	76.21	51.71	0	47.43	0	0	20.69	199.84	0	0	0	42.87	0	0

## Sheet: Figure 4
Figure 4b
	MOI	Chang			HepG2			Huh7
		Repeat 1	Repeat 2	Repeat 3	Repeat 1	Repeat 2	Repeat 3	Repeat 1	Repeat 2	Repeat 3
	0	1	1	1	1	1	1	1	1	1
	10-4	1.31	0.964	0.973	0.999	1.08	1.01	0.974	0.993	0.962
	10-3	1.24	1.04	0.994	0.961	1.08	1.15	0.956	0.948	0.93
	10-2	1.21	1.05	1.06	0.998	1.09	1.04	0.97	0.956	0.926
	10-1	1.2	1.06	0.985	0.952	1.11	0.578	0.983	0.896	0.893
	1	1.4	1.08	1.13	0.494	1.03	0.307	0.975	0.65	0.876
	10	1.53	0.865	1.04	0.122	0.348	0.342	0.54	0.161	0.663
	100	0.791	0.68	0.678	0.0952	0.17	0.188	0.162	0.1	0.113
Figure 4c	MOI	Hepa 1-6
		Repeat 1	Repeat 2	Repeat 3
	0	1	1	1
	1	1.04	1.02	1.07
	5	1.05	1.06	1.02
	10	1.09	1.06	0.994
	50	1.18	1.09	1.36
	100	0.72	0.935	1.33
	300	0.353	0.589	0.927
	500	0.405	0.403	0.457
Figure 4d	Time post infection （days）	OV-EBFP			OV-mGM-CSF
	1	-0.05	-1.49	-0.79	10.28	5.05	0.67
	2	-1.38	-1.65	-1.06	71.86	66.45	64.17
	3	-2.68	-4.13	-2.39	105.57	91.08	90.02
	4	-3.63	-3.86	-3.8	136.6	132.55	130.28
Figure 4e	Time post infection （days）	OV-EBFP			OV-IL-2
	1	-9.12	-13.95	-12.76	-3.57	-10.26	-12.12
	2	-12.02	-16.29	-11.58	4.69	9.14	7.34
	3	-0.21	-15.77	-27.91	76.96	86.64	73.09
	4	-0.96	-1.9	0.1	107.6	112.43	104.17
Figure 4f	Time post infection （days）	OV-EBFP			OV-anti-PD-L1-scFv			OV-anti-PD-1-scFv
	1	5146.92	5065.71	5003.87	2809.7	2400.32	2200.78	6654.38	4853.14	5281.95
	2	2799.29	3066.12	6200.26	45528.4	45486.8	43902.2	32375.2	32636.5	34803.8
	3	3057.65	3981.41	3502.41	48920.1	47626.4	47169.5	58811.8	57817.3	61003.9
	4	5870.11	5875.7	6007.61	56396.7	57921.9	51851.5	52477.8	56154.4	55094.6

## Sheet: Figure 5
Figure 5b	HepG2	Time post infection （days)	PBS
		0	149.81	138.56	192.5	236.93	173.91	160.63	164.06	98	233.33
		3	86.24	104.99	112.03	122.22	165.97	165.41	204.72	111.05	151.43
		6	139.14	136.46	132.58	165.41	171.46	142.33	185.66	121.73	194.27
		9	176.79	120.73	147.16	258.47	157.24	200.7	285.43	148.58	320.25
		12	223.92	135.22	167.58	324.22	125.8	226.28	283.56	191.53	365.47
		15	312.42	272.4	302.47	319.67	315.28	262.07	416.02	264.42	475.78
		18	389.33	377.09	515.33	414.55	448.22	388.06	741.21	378.96	529
		21	675.4	305.27	879.49	434.81	432.67	295.43	954.62	458.38	542.79
		24	890.67	632.37	937.65	911.69	585.47	570.23	1282.19	676.93	874.67
		27	1495.28	607	1665.99	1569.73	491.97	805.05	1760.35	942.1	1377.2
		30	1533.83	627.76	1798.35	1616.81	498.82	966.5	1869.63	970.07	1649.61
		33	1720.69	678.05	1731.8	1830.61	516.58	1252.43	2539.54	1238.96	2038.98
		36	2391.2	429.35	2274.86	2390.9	280.1	1557.07	3029.8	1486.61	2859.22
		39	2503.52	487.77	2594.92	2464.82	300.96	1804	3567.59	1867.88	3138.83
		Time post infection （days)	OV-EBFP
		0	158.04	199.1	242.92	260.5	183.41	101.03	131.11	153.58	109.96
		3	156.6	146.13	150.75	135.62	161.27	100	76.41	109.63	116.24
		6	130.77	119.11	116.58	121.14	168.07	68.96	100.78	111.68	80.66
		9	140.51	128.71	107.49	111.78	154.88	60.65	89.04	84.94	115.68
		12	129.37	123.27	92.13	175.37	125.95	64.48	52.29	80.12	82.22
		15	272.51	128.71	107.49	111.78	154.88	60.65	89.04	100.25	95.11
		18	99.72	115.97	78.38	94.25	158.94	74.46	127.89	98.99	65.57
		21	67.75	96.44	47.41	93.85	118.38	55.57	127.22	95.55	21.76
		24	53.99	166.23	68.33	86.77	91.99	148.52	67.57	208.87	102.64
		27	52.78	99.32	37.16	68.87	117.09	50.23	250.98	83.63	39.35
		30	85.16	334.47	136.19	130.72	104.64	52.34	314.07	59.68	61.66
		33	159.38	195.7	84.17	104.89	171.7	42.36	240.26	55.84	60.61
		36	135.66	327.12	63.34	105.73	245.55	167.68	468.65	78.45	57.21
		39	122.33	380.77	167.55	201.29	184.85	227.17	528.79	80.65	155.57
	Huh7	Time post infection （days)	PBS
		0	46.83	55.47	56.95	60.72	68.56	71.37	79.54	84.24	94.84	105.93
		3	56.28	75.27	103.29	85	68.77	99.58	86.19	66.65	101.47	105.74
		6	62.48	70.4	117.12	72.04	73.46	76.22	90.74	78.01	110.72	105.83
		9	103.23	74.84	158.67	82.37	106.3	104.97	120.27	82.41	156.67	176.11
		12	127.32	88.35	201.14	149.44	136.76	87.97	212.5	119.97	252.45	233.1
		15	141.86	107.61	215.55	170.1	148.26	97.36	212.5	123.39	276.69	263.33
		18	139.04	133.26	176.61	167.28	161.41	71.69	202.1	159.01	268.62	266.44
		21	152.75	136.81	169.97	164.66	163.29	108.01	275.8	218.41	273.32	330.87
		24	177.19	150.27	224.53	168.49	178.05	123.55	269.65	245.09	273.28	384.35
		27	185.5	184.89	248.77	190.79	207.51	170.75	272.53	307.65	452.82	505.9
		30	215.04	201.84	216.29	271.31	250.68	179.36	275.72	414.47	479.17	508.51
		33	246.54	213.09	229.28	300.68	270.57	208.72	371.37	488.94	457.76	527
		36	276.36	246.27	405.54	370.07	271.18	263.87	453.81	566.87	567.98	597.76
		39	302.56	267.6	485.03	424.71	309.7	299.64	561.03	652.38	705.2	641.56
		Time post infection （days)	OV-EBFP
		0	51.6	55.55	59.68	61.35	68.65	69.46	72.31	73.65	89.01	91.34	111.24
		3	29.4	43.23	50.97	32.81	26.72	50.37	55.77	61.98	73.91	61.26	109.07
		6	78.85	58.58	67.37	22.77	20.84	46.71	20.48	53.31	51.03	59.39	78.42
		9	77.25	82.28	78.42	40.28	13.96	57.54	0	60.91	61.97	18.4	88.69
		12	22.67	79.92	86.79	35.71	24.9	65.55	91.87	58.71	32.29	10.22	106.49
		15	9.88	83.83	92.61	32.53	18.01	64.9	87.4	58.22	32.29	10.22	140.6
		18	0	102.83	127.2	37.79	26.49	67.79	103.74	36.68	48.04	7.6	177.47
		21	0	135	170.99	68.35	14.23	77.65	87.34	51.78	35.83	10.35	162.05
		24	0	158.99	180.63	30.94	0	86.32	76.81	0	30.82	51.6	201.15
		27	0	135.58	172.27	41.25	0	51.44	147.87	70.96	26.83	9.39	222.75
		30	0	158.71	203.35	61.04	0	125.81	100.82	76.71	24.11	0	216.92
		33	0	171.22	198.82	34.09	0	84.46	70.97	61.24	25.46	0	217.35
		36	0	147.19	165.55	44.25	0	90.62	55.33	53.22	24.9	0	228.01
		39	0	142.05	175.25	50.81	0	80.45	57.72	61.13	19.1	0	237.97
	Hepa1-6	Time post infection （days)	PBS
		0	105.22	104.04	95.85	93.35	85.49	84.81	83.46
		3	322.62	316.74	313.03	293.98	235.36	210.37	299.29
		6	738.19	479.8	771.85	953.27	548.54	491.92	768.58
		9	987.15	827.97	1365.75	1557.11	537.04	831.5	1120.03
		12	1469.62	1284.18	1943.93	2293.78	980.83	1294.93	1474.57
		15	1794.63	1559.81	2157.84	2433.4	1209.7	1538.78	2169.42
		18	1925.42	2165.25	2330.46	2600.81	1628.18	2203.93	2303.85
		Time post infection （days)	Ad-GFP
		0	106.84	100.12	95.88	87.15	87.88	82.19	91.85
		3	314.11	371.42	351.21	225.74	285.65	322.22	447.37
		6	625.85	670	1065.56	626.2	721.12	773.06	1179.58
		9	1064.74	1075.21	1407.74	1049.52	1141.28	1360.61	1660.22
		12	1871.6	1110.02	2049.86	1707.73	1757.01	1626.1	2353.67
		15	2328.26	1402.81	2801.23	2017.83	2280.82	1731.51	2994.84
		18	2706.21	1865.02	3023.46	2272.75	2449.62	2077.57
		Time post infection （days)	OV-EBFP
		0	113.81	109.88	95.53	84.11	83.56	76.79	93.95	115.45
		3	255.45	320.04	250.68	298.28	202.15	117.51	240.68	505.98
		6	525.34	640.7	462.92	515.34	221.29	238.77	434.06	1064.45
		9	915.91	914.97	917.78	778.7	765.64	528.44	803.57	1922.13
		12	1110.34	1260.11	791.84	1023.73	1180.76	631.91	999.78	2503.25
		15	1375.68	1461.62	840.03	1447.75	1444.52	984.18	1258.96	2967.41
		18	1536.86	1782.61	1180.31	1622.94	1787.96	1020.77	1488.57
		21	1711.68	1806.25	1259.75	1641.23	2195.08	1497.49	1685.25
		24	1947.37	2149.37	1426.44	1896.35	2496.96	1651.81	1928.05
		27	2281.34	2375.15	1532.08	1972.97	2698.65	2047.97	2151.36
Figure 5c left
		DNA distribution	PBS				OV-EBFP
		Blood	4903.45	4719.87	5748.47	4997.91	1755.65	1432.37	4826.11	1296.98	1444.04	2560.68	2211.81
		Bone	6087.09	7413.65	5934.2	5972.06	5463.31	16947	24584.9	46839.3	32850.2	2587.74	1545.96
		Brain	6912.74	950.4	12729.2	11497.7	8392.49	9174.01	2498.79	1606.09	8318.43	3354.87	3592.18
		Colon	3522.72	5326.08	9500.58	12892.2	4290.42	12136.3	3014.46	3454.59	7350.7	4438.5	3322.27
		Heart	8915.18	8419.22	14003.4	16732.8	8129.82	21856.1	24351.5	39804.8	15539.4	17757.7	8184.16
		Intestine	3369.33	4103.61	10319.4	12252.6	6611.74	2784.1	29564.3	43461	2654.01	18405	19579.1
		Kidney	5822.05	4903.45	9029.3	8691.25	4997.91	6803.7	1668.57	6364.2	6909.9	8565.7	8025.89
		Liver	6956.84	6404.81	17163.9	20121.8	12568.3	13870.4	4000.53	4118.37	7618.63	5155.34	3615.64
		Lung	5258.77	5785.14	8207.75	8858.66	8746.7	3274.27	12097.8	2792.96	9053	8510.13	3013.21
		Lymph	13056.4	13825.5	11496.9	11570.3	29003.7	14409	28365.2	48226.5	93678.5	73867.7	114252
		Muscle	5061.88	5859.2	4429.04	3456.15	4810.79	17055.1	57830.6	4409.7	15691.8	8318.43	25237.4
		Skin	6125.93	5859.2	5675.81	6010.16	5766.78	4317.8	29658.4	2860.31	21032.4	7870.68	12950.2
		Spleen	6243.93	5568.55	17945.3	16106.3	9058.06	11244.6	3987.83	6349.23	6186.04	9852.43	14185.9
		Stomach	3522.72	4317.8	9622.19	20509.4	6528.18	7875.37	21375	8157.56	29313.4	20161.1	20161.1
		Tumor	11869.2	10124.4	5192.3	5639.83	9828178	1054414	4538267	2043008	4368356	2495204	1001644
Figure 5c right		RNA distribution	PBS				OV-EBFP
		Blood	2841.91	1807.38	5295.17	3771.03	10.13	30.93	106.16	101.47	21.77
		Bone	1900.6	882.73	8273.9	5533.37	667.17	228.65	284.12	376.5
		Brain	2602.5	1093.08	7482.21	9441.48	1029.37	1601.6	1209	1628.38
		Colon	2280.66	1405.56	4015.69	3045.37	2897.22	1763.31	195.2	2818.51	2974.78
		Heart	2443.94	1423.34	6434.43	6004.54	693.16	619.93	210.72	119.2	1018.43
		Intestine	2101.7	2280.66	2353.48	2443.94	2572.75	1062.36	560.63	1074.01	2677.99
		Kidney	1573.95	3045.37	6598.27	6598.27	2054.09	227.27	598.15	530.21	1218.27
		Liver	2075.44	1784.8	2353.48	2155.21	919.31	823.2	783.61	933.38
		Lung	2295.04	1353.54	2932.65	3007.32	1106.67	1427.15	375.38	582.55	840.19
		Lymph	1961.28	2635.42	1554.28	2553.88	2446.96	1877.64	725.32	2182.51	1599.61
		Muscle	1841.79	2824.1	5261.99	8922.16	492.43	559.36	246.52	801.21	380.61
		Skin	1156.7	1319.93	6042.41	4669.6	823.71	3524.07	903.62	1537.24	701.13
		Spleen	721.89	4041.01	19453.2	6639.88	4257.51	1087.66	369.07	707.8	2628.56
		Stomach	1912.58	172.2	2210.09	3263.4	3170.71	1352.02	473.48	138.61	2393.66
		Tumor	1370.66	1353.54	10375	7672.73	163282	53696.7	59069.8	316268

## Sheet: Figure6
Figure 6b
	The 33rd tunor volume
	N	PBS	Ad-GFP	OV-EBFP	OV-IL-2	OV-mGM-CSF	OV-anti-PD-1-scFv	OV-anti-PD-L1-scFv
	1	1517.21	1570.68	1340.09	515.24	0	258.43	133.64
	2	1703.12	1568.61	0	0	0	0	0
	3	1675.14	1664.08	712.94	0	1783.1	0	0
	4	1521.38	1732.53	0	1570.26	0	0	0
	5	1667.9	1532.45	399.89	0	386.02	276.15	1591.31
	6	1664.08	1567.4	724.65	0	919.52	0	0
	7	1694.01	1653.66	38.09	0	0	0	461.3
	8	1755	1601.46	0	1253.62	201.94	962.33	1664.36
	9	1510.85	1644.06	1848.09	610.64	0	0	0
	Survivel probability
	Time post infection （days）	PBS	AD-GFP	OV-EBFP	OV-IL-2	OV-anti-PD-L1-scFv	OV-anti-PD-1-scFv	OV-mGM-CSF
	15	1
	18	1	1
	21	1	1
	21	1	1
	21	1
	21	1
	18	1
	24	1	1	1	1
	24		1
	24		1
	24		1
	27	1	1
	30		1			1		1
	30					1
	33			1
	36				1
	42						1
	48							1
	51			0	0	0	0	0
	51			0	0	0	0	0
	51			0	0	0	0	0
	51			0	0	0	0	0
	51			0	0	0	0	0
	51			0	0	0	0	0
	51			0	0	0	0	0
	51					0	0
Figure 6c		Survival probability
	OV-EBFP	100
	OV-IL-2	100
	OV-mGM-CSF	100
	OV-anti-PD-1-scFv	100
	OV-anti-PD-L1-scFv	100
Figure 6d	IFN-γ ratio in CD8 TIL
	PBS	10.6	10	8.8	9.5	4.9	7.07	12.9	11	9.58	7.7
	AD-GFP	9.42	11.6	6.88	7.3	4.2	11.9	12.4	8.84	11.6	15.9
	OV-EBFP	15.5	16.3	10.9	14.6	15.7	12.8	15.3	17.2	18.7	22.1
	OV-mGM-CSF	17	22.3	14.2	16.1	13.7	18.4	18	16	23.4	30.7
	OV-anti PD-1 scFv	18.4	29.7	13.3	20.6	18.3	14.5	26.6	20.9	23.9	34.5
	Ki-67 ratio in CD8 TIL
	PBS	1.49	3.37	1.55	2.37	9.39	3.26	8.67	2.2	3.8	5.25
	AD-GFP	9.53	9.28	5.46	7.22	5.44	9.26	1.32	9.08	2.08	11.9
	OV-EBFP	9.93	10.1	6.24	11.4	12.9	7.09	12.4	5.87	17.1	12.7
	OV-mGM-CSF	17.3	11.1	12.5	9.79	14.9	19.6	16	18.6	30	21.2
	OV-anti PD-1 scFv	19.6	18.5	11.2	14	12.8	14.7	16.1	17.8	20.3	20.8
Figure 6e	The 33rd tunor volume
	N	PBS	OV-EBFP	OV-GM-CSF	OV-anti-PD-1-scFv	OV-anti-PD-L1-scFv
	1	1997.69	1589.22	0	0	0
	2	1723.78	968.11	0	0	1548.29
	3	1618.93	0	0	0	0
	4	1019.3	0	0	0	0
	5	1500	0	0	0	0
	6	1461.18	0	0	0	0
	Survivel probability
	Time post infection （days）	PBS	OV-BFP	OV-anti-PD-1-scFv	OV-anti-PD-L1-scFv	OV-mGM-CSF
	18				1
	21	1
	24	1	1
	27	1
	30	1
	33	1
	39	1
	39	1
	48		1
	51		0	0		0
	51		0	0	0	0
	51		0	0	0	0
	51		0	0	0	0
	51		0	0	0	0
	51			0	0	0
	51			0	0	0
Figure 6f	The 33rd tunor volume
	N	PBS	OV-EBFP	OV-GM-CSF	OV-anti-PD-1-scFv	OV-anti-PD-L1-scFv
	1	1997.69	1583.17	985.61	729.9	710.8
	2	1723.78	1661.61	0	1586.3	394.45
	3	1618.93	1672.42	1539.06	7.49	0
	4	1019.3	1753.88	84.09	15.07	1580.15
	5	1500	4.51	1748.87	17.25	14.3
	6	1461.18	183.75	1620.01	1704.28	1525.02
	Survivel probability
	Time post infection （days）	PBS	OV-BFP	OV-anti-PD-1-scFv	OV-anti-PD-L1-scFv	OV-mGM-CSF
	18
	21	1	1
	21		1
	24	1				1
	27	1	1		1	1
	27				1
	30	1	1	1
	33	1		1
	39	1
	39	1
	39
	39
	51		0	0	0	0
	51		0	0	0	0
	51			0	0
	51			0	0	0
	51				0	0

## Sheet: Supplementary Figure 1
Supplementary figure 1a
		Repeat 1	Repeat 2	Repeat 3
	Chang	1	1	1
	HepG2	380.04	352.14	458.25
	Huh7	97.01	85.63	113.77
	PLC	60.97	68.59	86.22
	Hep3B	29.24	25.11	35.51
	Hepa 1-6	17.15	15.89	16.68
Supplementary figure 1b
		Chang			HepG2
		Repeat 1	Repeat 2	Repeat 3	Repeat 1	Repeat 2	Repeat 3
	AFP I	0.000688	0.000414	0.000661	0.0412	0.0523	0.0436
	AFP II	0.00059	0.0008	0.000469	0.0496	0.0438	0.0575
	AFP III	0.00102	0.00278	0.0011	0.0447	0.0586	0.051
	AFP IV	-7.32e-05	0.00098	0.000458	0.0454	0.0445	0.0484
	AFP V	-8.46e-06	0.000229	0.000283	0.0402	0.0453	0.0473
Supplementary figure 1c		Repeat 1	Repeat 2	Repeat 3
	CAG	2.38	2.5	2.56
	pAFP	0.00896	0.00888	0.00904
	miR-199a-3p	0.227	0.202	0.221
	miR-21	2.77	2.47	3.21

## Sheet: Supplementary Figure 2
Supplementary figure 2a	DNA distributuion
		PBS			Ad Circuit-1					Ad Circuit-2					Ad Circuit-3
	Blood	2031.01	1275.91	3774.67	20045.6	8665	8354.47	8377.48	8536.42	24664.8	2331.28	3231.3	2315.75	5793.86	19950.4	1227.92	1477.18	2280.55	1158
	Bone	1324.49	1934.86	3251.55	1620.93	6667.23	3295.83	3096.58	1867.06	14432.5	3636.76	13911.3	2602.34	5460.07	3808.27	1272.46	2900.23	2289.5	1450.56
	Brain	1544.44	3506.21	4153.94	19656.8	4309.17	13495.4	6325.41	3869.07	3371.88	2294.23	10365.4	3880.15	2968.36	8296.68	1053.05	2594.68	2417.95	1618.72
	Colon	15.7	1633.64	3749.54	7040.94	2958.01	3640.58	160.2	1148.67	5688.67	2368.53	3870.07	3817.71	6615.34	3102.87	1032.16	2245.06	3692.35	173.55
	Heart	1699.63	1608.38	4986.02	3392.7	3124.55	4016.82	2293.93	1682.96	5381.51	2648.98	16779.7	3937.8	4101.17	3361.83	1804.94	1878.75	3101.66	1609.24
	Intestine	1318.61	893.51	6645.04	5735.8	4632.27	6337.36	3594.3	4126.79	10201.9	922.73	6116.71	3057.45	6920.23	9034.91	1467.34	1133.34	3224.59	3522.79
	Kidney	1575.71	5352.64	4017.5	3684.2	5397.84	7085.93	2546.35	1214.26	4242.6	1776.92	4473.11	4240.65	2522.9	3149.99	1722.48	1233.4	1456.25	55325.4
	Liver	697.2	2073.13	4480.62	7648.44	6483.93	30322.8	2512.41	2901.07	13773.2	2132.67	13071.9	2231.61	6810.23	5931.45	1418.46	1596.9	3495.3	1362.43
	Lung	1244.44	2499.51	4898	3366.23	3124.65	6462.72	3096.58	1218.19	5928.4	4956.38	3953.07	7826.4	5683.44	4480.42	1181.46	1465.08	2180.09	2803.56
	Lymph	5618.65	6613.53	12034.2	1882.24	2370.69	15303	5600.86	804.34	3083.27	4707.14	3651.59	2152.68	3215.44	2856.02	1746.49	5988.89	2250	15487.9
	Muscle	2571.67	2182.06	2954.67	3562.31	15157.7	7696.68	1972.46	1206.31	7575.28	3259.78	12981.9	3672.85	7387.27	9176.84	1298.21	1857.95	2385.64	1526.34
	Skin	253.83	1766.05	4323.81	5219.3	5212.19	15605.6	6847.88	2196.67	7595.27	3163.64	4052.61	3295.43	2773.09	4428.03	1108.38	2321.31	1447.72	2353.15
	Spleen	2135.36	4788.7	2256.85	8368.02	15420.5	7694.68	11470.8	7694.68	18490.4	3652.92	5074.52	2811.85	5889.96	20730.8	2118.78	1607.6	1183.22	13074
	Stomach	1098.62	2087.02	2994.41	3884.29	2154.06	5557.94	7229.27	4102.79	6281.85	18290.4	3256.35	3314.62	5735.56	4537.82	1190.24	1280.99	5726.02	8194.54
	Tumor	2123.5	1640.93	10701.3	78874640	226232	53902.2	7229.27	32172040	5874939	43583.3	23363.5	2247.92	7630985	725962	1866.24	4212336	37761.1	5820485
Supplementary figure 2b	RNA distributuin
		PBS			Ad Circuit-1			Ad Circuit-2					Ad Circuit-3
	Blood	9.54	9.66	13.45	2.8	6.63	58.32	0.46	10.58	1.51	3.59	16.45	7.32	1.15	1.55	2.07	1.49
	Bone	1068.03	7919.51	946.79	1257.6	534.99	1355.16	872.59	996.17	297.57	1537.82	179.14	237.58	607.36	6431.39	118.18	7604.32
	Brain	1925.94	2255.76	3005.89	1829.98	172.52	592.9	754.67	675.41	409.89	1519.05	1642.07	361.35	1047.33	907.31	210.88	3330.13
	Colon	3119.67	27101.3	1745.16	909.83	2950.05	819.08	1736.46	1143.57	756.32	2733.7	3846.33	5211.56	1232.26	440.7	945.26	7614.98
	Heart	729.47	1013.94	2637.49	443.7	489.01	67.69	560.84	263.4	244.77	398.97	1244.84	278.48	689.34	714.82	279.04	9550.01
	Intestine	7228.53	8696.71	6427.28	5340.25	3188.62	1975.47	2999.52	5424.64	2031.74	3186.94	19684.2	1885.93	7776.95	1644.41	2237.43	41674.4
	Kidney	3491.33	14881.7	3034.22	648.47	1020.89	494.54	697.76	1807.95	1931.34	789.16	291125	943.05	1893.74	1263.93	806.4	1689.52
	Liver	1887.38	5402.69	15566.6	8560.55	585.9	5268.1	1986.16	5043.14	1523.99	3589.86	16098.9	2211.6	9667.62	3324.87	2679.63	46814.2
	Lung	1382.73	14092.5	24184.3	389.34	2698.55	331.14	860.88	579.18	145.12	5807.13	1460.74	3132.6	2018.78	897.93	770.93	3928.82
	Lymph	1505.48	243.11	2700.39	2726.78	413.5	488.5	1642.82	665.66	217.73	619.35	1867.86	968.44	1432.23	484.59	492.97	618.1
	Muscle	935.12	473.29	1604.51	264.98	1620.55	559.78	159.2	570.81	118.84	1991.04	628.5	48.06	2675.7	129.87	88.74	2441.74
	Skin	947.25	1173.06	3809.22	1227.3	3840.1	1402.2	736.76	1344.98	363.91	323.23	2806.03	919	700.33	733	777.91	6336.28
	Spleen	5499.94	9870.55	11902.2	1983.22	2247.69	125.38	8550.38	3021.77	254.66	569.08	1933.6	1350.12	839.63	186.48	926.33	28833
	Stomach	5619.82	1617.54	3201.27	3653.36	5135.77	37.41	3442.6	932.86	1047.73	2674.36	44431.3	603.76	3873.92	1456.05	283.37	7591.4
	Tumor	10406	5837.03	13358.7	5722	11313	36924.5	17815.2	5863.71	963871	1705.9	24565.7	3420087	72413.7	667254	7188.78	16107

## Sheet: Supplementary Figure 3
Supplementary Figure 3b	MOI	Chang				Hep3B				PLC
		Repeat 1	Repeat 2	Repeat 3	Repeat 4	Repeat 1	Repeat 2	Repeat 3	Repeat 4	Repeat 1	Repeat 2	Repeat 3	Repeat 4
	0	1	1	1	1	1	1	1	1	1	1	1	1
	10-4	0.985	0.967	0.997	0.957	1.04	0.958	1.03	1.05	1.02	0.951	0.998	0.996
	10-3	0.97	0.955	0.945	0.935	1.01	0.963	1	1.02	1.02	0.948	1.01	1
	10-2	1.02	0.928	0.936	0.915	1.03	1.01	1	1.04	1.03	0.977	1.03	1.03
	10-1	1.01	0.988	0.98	0.967	0.991	1	1.03	0.973	1.06	1	1.06	1.08
	1	1.11	1.14	1.07	1.05	0.713	0.814	0.782	0.66	1.06	1.01	1	1.01
	10	1.35	1.34	1.38	1.27	0.316	0.284	0.289	0.246	0.444	0.391	0.379	0.314
	100	0.858	0.742	0.78	0.831	0.238	0.231	0.261	0.234	0.123	0.115	0.128	0.116

## Sheet: Supplementary Figure 4
Supplementary figure 4		one week							two week
	Blood	914.82	1755.65	886.18	1432.37	4826.11	1296.98	2211.81	17386.8	30164.4	38589.1	57303.3	42529.5	48416.1
	Bone	2587.74	1545.96	5463.31	16947	24584.9	46839.3	73396.1	18252.9	22460.1	313119	46268.5	40249.7	48731
	Brain	2498.79	1606.09	8392.49	9174.01	38739.3	26673.2	3592.18	19857.6	31564.6	77209.4	39346.8	52843.6	76710.5
	Colon	1427.82	3014.45	4290.42	12136.3	3454.59	3322.27		19286.8	54056.1	90791.5	50992.9	42254.7	43646.6
	Heart	1450.71	1968.58	8129.82	21856.1	24351.5	39804.8	8184.16	19475.2	41306.9	113544	53359.9	48573.3	47330.1
	Intestine	1673.88	2784.1	6611.74	1555.83	29564.3	43461	19579.1	18976.8	15981.8	909447	12533.2	27369.7	43224.2
	Kidney	1668.57	6364.2	4997.91	6803.7	10278.2	8025.89		17330.6	18017.8	374216	41040	41981.7	50173.3
	Liver	1293.79	4000.53	12568.3	13870.4	4118.37	3615.64		12252.1	38966.2	164292	42806	36520.6	46872.2
	Lung	1365.65	2792.96	8746.7	3274.27	12097.8	3013.21		19286.8	32922.9	353010	79494.6	50827.9	46118.8
	Lymph	181096	180521	29003.7	14409	28365.2	48226.5	114252	43067	83151	29190.7	72569.2	71634.5	117236
	Muscle	1931.39	1374.36	4810.79	17055.1	4409.7	25237.4		19224.4	20247.5	158026	48889.2	53881.2	45377.4
	Skin	4317.8	2064.76	5766.78	2910.84	2860.31	12950.2		17162.9	99415.7	47177	37237.7	51324.5	43930.4
	Spleen	2389.99	3987.83	9058.06	11244.6	6349.23	14185.9		15372.2	21118.8	105388	27104.9	35817.3	35470.7
	Stomach	2104.53	3033.68	6528.18	7875.37	8157.56	20161.1		7535.03	24355.7	1837405	62746.6	42529.5	34007.3
	Tumor	4368356	24952040	9828178	1054414	4538267	2043008	1001644	127182	328717	645034	389713	291086

## Sheet: Supplementary Figure 5
Supplementary figure 5
	Time post infection (days)	PBS treament group tumor volume
	0	78.34	71.07	102.9	86.58	92.77	130.18	96.82	88.89	89.2
	3	85.97	149.28	176.65	212.33	214.33	191.43	110.16	94.64	133.71
	6	166.31	265.82	265.02	401.95	469.84	284.52	109.19	165.72	201.88
	9	334.16	450.03	435.68	536.3	810.81	542.64	142.71	282.26	417.68
	12	659.6	604.29	724.33	816.52	1349.58	735.84	323.2	543.63	636.97
	15	835.09	1029.96	1095.81	1188.46	1667.9	912.73	767.65	895.81	902.4
	18	1098.35	1318.72	1675.14	1521.38		1152.06	1105.74	1069.9	1222.4
	21	1517.21	1703.12				1664.08	1462.88	1375.04	1510.85
	24							1694.01	1464.02
	27								1755
	30
	33
	Time post infection (days)	Ad-GFP treament group tumor volume
	0	116.96	95.41	80.84	105.82	88.75	81.27	101.97	82.41	82.73
	3	185.33	68.85	117.04	136.43	157.26	117.21	90.8	134.43	158.92
	6	265.57	337.38	218.18	172.14	325.94	342.67	242.48	213.41	515.18
	9	374.61	472.76	256.52	235.98	416.65	495.97	339.66	319.44	705.57
	12	707.01	674.15	521.97	335.27	480.25	885.4	525.82	637.83	1278.17
	15	925.35	987.45	890.66	706.29	690.85	1034.65	859.08	878.72	1497.49
	18	1119.57	1387.11	1121.59	1032.77	779.62	1227.06	1024.26	1147.15	1644.06
	21	1232.77	1568.61	1342.54	1319.38	907.92	1567.4	1264.87	1398.58
	24	1338.63		1664.08	1732.53	1170.07		1653.66	1601.46
	27	1570.68				1385.26
	30					1532.45
	33
	Time post infection (days)	Ov-EBFP treament group tumor volume
	0	124.08	93.23	82.61	103.41	101.61	87.82	96.09	45.28	102.75
	3	142.09	89.87	123.57	101.32	189.01	141.19	192.15	37	118.58
	6	169.11	114.08	187.47	103.98	158.87	312.42	176.72	69.39	261.56
	9	227.63	54.02	213.86	75.52	150.18	267.9	158.59	28.44	394.36
	12	302.93	41.02	251.8	40.44	188.58	247.05	148.21	25.29	505.18
	15	350.8	0	286.54	32.83	222.01	279.42	155.08	0	795.71
	18	422.31	0	403.26	0	249.58	296.58	128.32	0	1066.73
	21	501.48	0	545.44	0	292.61	371.01	92.12	0	1321.74
	24	632.87	0	603.44	0	341.21	500.33	86.43	0	1848.09
	27	822.14	0	615.11	0	365.43	624.94	82.4	0
	30	1135.55	0	651.31	0	362.51	684.86	57.33	0
	33	1340.09	0	712.94	0	399.89	724.65	38.09	0
	Time post infection (days)	Ov-IL-2 treament group tumor volume
	0	91.36	64.76	102.21	104.74	82.71	94.99	90.75	88.13	118.08
	3	176.04	63.79	170.57	139.97	73.8	141.01	147.85	121.59	130.76
	6	85.86	67.82	105.56	203.09	117.5	209.51	173.83	140.15	189.49
	9	101.51	41.1	62.31	302.98	99.24	136.8	59.6	145.23	91.84
	12	146.66	18.41	24.96	444.72	56.38	82.58	23.34	172.94	109.7
	15	197.96	0	0	721.79	61.87	52.96	0	229.21	151.03
	18	235.92	0	0	970.78	36.74	52.37	0	438.14	185.48
	21	277.84	0	0	1357.03	0	26.95	0	582.3	235.84
	24	283.46	0	0	1570.26	0	0	0	660.79	274.17
	27	339.05	0	0		0	0	0	819.6	319.31
	30	396.29	0	0		0	0	0	1009.5	412.94
	33	515.24	0	0		0	0	0	1253.62	610.64
	Time post infection (days)	Ov-mGM-CSF treament group tumor volume
	0	112.91	93.31	107	88.03	99.87	71.2	88.83	100.63	74.73
	3	136.67	146.72	155.81	146.34	108.18	101.4	132.48	126.44	84.61
	6	116.35	175.27	244.93	97.75	185.97	168.78	96.17	140.2	81.22
	9	92.7	120.55	346.46	68.37	141.72	255.83	87.26	126.32	59.42
	12	70.1	76.88	414.93	48.22	163.2	291.51	29.12	97.56	26.23
	15	68.11	83.21	535.44	0	210.15	346.94	0	134.46	0
	18	64.64	88.32	667.62	0	260.19	396.57	0	148.04	0
	21	30.92	61.6	757.71	0	280.4	502.08	0	136.26	0
	24	0	56.49	986.42	0	296.06	580.59	0	141.78	0
	27	0	0	1156.03	0	320.4	713.82	0	134.46	0
	30	0	0	1425.66	0	338.95	824.08	0	207.89	0
	33	0	0	1783.1	0	386.02	919.52	0	201.94	0
	Time post infection (days)	Ov-anti-PD-1-scFv treament group tumor volume
	0	113.27	106.77	88.55	90.12	75.73	102.52	99.13	83.17	77.53
	3	167.47	211.23	125.75	145.82	156.14	138.24	94.3	140.49	82.54
	6	311.29	83.63	105.77	87.57	162.26	169.64	150.23	177.21	126.59
	9	201.55	44.84	91.85	57.61	122.62	84.74	86.36	126.75	86.99
	12	183.17	0	38.75	16.93	138.33	31.75	53.7	195.45	32.06
	15	169.61	0	87.03	20.05	181.98	31.99	73.69	239.35	0
	18	194.32	0	49.6	0	207.32	0	55.38	334.86	0
	21	206.14	0	0	0	203.61	0	24.06	416.39	0
	24	231.11	0	0	0	195.86	0	0	460.16	0
	27	235.06	0	0	0	192.77	0	0	591.57	0
	30	287.37	0	0	0	217.87	0	0	788.32	0
	33	258.43	0	0	0	276.15	0	0	962.33	0
	Time post infection (days)	Ov-anti-PD-L1-scFv treament group tumor volume
	0	105.37	82.84	101.89	98.65	95.33	91.17	113.81	96.05	77.33
	3	173.5	139.13	133.44	130.03	156.65	191.45	113.06	154.23	47.7
	6	126.88	132.55	159.64	123.63	175.32	202.12	112.16	219.19	51.58
	9	81.96	96.67	102.65	113.19	215.62	159.51	86.12	265.32	32
	12	102.08	32.05	21.33	30.94	324.29	52.57	88.47	303.43	20.16
	15	116.53	39.84	0	48.35	535.22	38.77	108.81	486.14	20.05
	18	138.19	20.23	0	22.32	716.25	0	256.27	618.87	0
	21	133.64	46.3	0	0	859.5	0	264.64	977.56	0
	24	108.45	0	0	0	1066.85	0	349.26	1117.35	0
	27	117.74	0	0	0	1218.63	0	329.08	1357.7	0
	30	208.4	0	0	0	1591.31	0	432.88	1664.36	0
	33	133.64	0	0	0		0	461.3		0

[truncated: 3 more sheets: Supplementary Figure 7, Supplementary Figure 8, Supplementary Figure 9]
